# Supplementary material for: Extended Texture Analysis of Non-Enhanced Whole-Body MRI Image Data for Response Assessment in Multiple Myeloma Patients Undergoing Systemic Therapy
Source: Cancers (Basel). 2020 Mar 24;12(3):761. doi: 10.3390/cancers12030761 (PMC7140042; doi:10.3390/cancers12030761)
Supplement: Supplementary file 1 [file cancers-12-00761-s001.zip]

Archive with 3 entries (2 files):
- 738617-suppl/
- 738617-suppl/cancers-738617-supplementary.pdf
- 738617-suppl/cancers-738617suppl.docx
